# Supplementary material for: Subtype Distribution of Blastocystis spp. in Patients with Gastrointestinal Symptoms in Northern Spain
Source: Microorganisms. 2024 May 27;12(6):1084. doi: 10.3390/microorganisms12061084 (PMC11205523; doi:10.3390/microorganisms12061084)
Supplement: Supplementary file 1 [file microorganisms-12-01084-s001.zip]

Archive with 1 entries (1 files):
- microorganisms-3027090-supplementary.pdf
